# Supplementary material for: Survival Impact of Chronic Obstructive Pulmonary Disease or Acute Exacerbation on Patients with Rectal Adenocarcinoma Undergoing Curative Resection: A Propensity Score-Matched, Nationwide, Population-Based Cohort Study
Source: Cancers (Basel). 2021 Aug 22;13(16):4221. doi: 10.3390/cancers13164221 (PMC8391389; doi:10.3390/cancers13164221)
Supplement: Supplementary file 1 [file cancers-13-04221-s001.zip]

Archive with 1 entries (1 files):
- cancers-1288138-supplementary.pdf
